# Supplementary material for: A Human Brain-Chip for Modeling Brain Pathologies and Screening Blood–Brain Barrier Crossing Therapeutic Strategies
Source: Pharmaceutics. 2024 Oct 10;16(10):1314. doi: 10.3390/pharmaceutics16101314 (PMC11510380; doi:10.3390/pharmaceutics16101314)
Supplement: Supplementary file 1 [file pharmaceutics-16-01314-s001.zip]

Archive with 1 entries (1 files):
- pharmaceutics-3178416-supplementary.pdf
